# Supplementary material for: Characterization of MET Alterations in 37 Gastroesophageal Cancer Cell Lines for MET-Targeted Therapy
Source: Int J Mol Sci. 2024 May 29;25(11):5975. doi: 10.3390/ijms25115975 (PMC11173193; doi:10.3390/ijms25115975)
Supplement: Supplementary file 1 [file ijms-25-05975-s001.zip]

Archive with 4 entries (4 files):
- ijms-3037026-supplementary/Figure S1.tif
- ijms-3037026-supplementary/Figure S2.tif
- ijms-3037026-supplementary/Figure S3.tif
- ijms-3037026-supplementary/Table S1.pdf
